# Supplementary material for: scGrapHiC: deep learning-based graph deconvolution for Hi-C using single cell gene expression
Source: Bioinformatics. 2024 Jun 28;40(Suppl 1):i490–500. doi: 10.1093/bioinformatics/btae223 (PMC11256916; doi:10.1093/bioinformatics/btae223)
Supplement: btae223_Supplementary_Data [file btae223_supplementary_data.zip]

Archive with 6 entries (5 files):
- btae223_Supplementary_Data/
- btae223_Supplementary_Data/bioinfo.cls
- btae223_Supplementary_Data/document.bib
- btae223_Supplementary_Data/OUP_First_SBk_Bot_8401-eps-converted-to.pdf
- btae223_Supplementary_Data/OUP_First_SBk_Bot_8401.eps
- btae223_Supplementary_Data/Singh.292.sup.0.pdf
