# Supplementary material for: scGrapHiC: deep learning-based graph deconvolution for Hi-C using single cell gene expression
Source: Bioinformatics. 2024 Jun 28;40(Suppl 1):i490–500. doi: 10.1093/bioinformatics/btae223 (PMC11256916; doi:10.1093/bioinformatics/btae223)
Supplement: btae223_Supplementary_Data [file btae223_supplementary_data.zip › btae223_Supplementary_Data/document.bib]

%  a sample bibliography file

@article{chromatin-conformation-with-disease,
title = {The role of 3D genome organization in disease: From compartments to single nucleotides},
journal = {Seminars in Cell and Developmental Biology},
volume = {90},
pages = {104-113},
year = {2019},
note = {3D Genome and Diseases},
issn = {1084-9521},
doi = {https://doi.org/10.1016/j.semcdb.2018.07.005},
url = {https://www.sciencedirect.com/science/article/pii/S1084952117305931},
author = {Abhijit Chakraborty and Ferhat Ay}
}


@article{chromatin-conformation-with-cell-differentiation, title={The role of 3D genome organization in development and cell differentiation}, volume={20}, DOI={10.1038/s41580-019-0132-4}, number={9}, journal={Nature Reviews Molecular Cell Biology}, author={Zheng, Hui and Xie, Wei}, year={2019}, pages={535–550}} 


 @misc{conformation-capture-protocols, title={4DN Protocols}, url={https://www.4dnucleome.org/protocols.html}, journal={4DN protocols}} 


 @article{vehicle, title={Vehicle: A variationally encoded hi-C loss enhancement algorithm}, DOI={10.1101/2020.12.07.413559}, author={Highsmith, Max and Cheng, Jianlin}, year={2020}, journal={Scientific Reports}} 


@article {hicsr,
	author = {Dimmick, Michael C. and Lee, Leo J. and Frey, Brendan J.},
	title = {HiCSR: a Hi-C super-resolution framework for producing highly realistic contact maps},
	elocation-id = {2020.02.24.961714},
	year = {2020},
	doi = {10.1101/2020.02.24.961714},
	publisher = {Cold Spring Harbor Laboratory},
	URL = {https://www.biorxiv.org/content/early/2020/07/07/2020.02.24.961714},
	journal = {bioRxiv}
}


 @article{deephic, title={DeepHiC: A generative adversarial network for enhancing hi-C data resolution}, volume={16}, DOI={10.1371/journal.pcbi.1007287}, number={2}, journal={PLOS Computational Biology}, author={Hong, Hao and Jiang, Shuai and Li, Hao and Du, Guifang and Sun, Yu and Tao, Huan and Quan, Cheng and Zhao, Chenghui and Li, Ruijiang and Li, Wanying and et al.}, year={2020}} 


@article{hicgan,
  title={hicGAN infers super resolution Hi-C data with generative adversarial networks},
  author={Liu, Qiao and Lv, Hairong and Jiang, Rui},
  journal={Bioinformatics},
  volume={35},
  number={14},
  pages={i99--i107},
  year={2019},
  publisher={Oxford University Press}
}


@article{akita,
  title={Predicting 3D genome folding from DNA sequence with Akita},
  author={Fudenberg, Geoff and Kelley, David R and Pollard, Katherine S},
  journal={Nature Methods},
  volume={17},
  number={11},
  pages={1111--1117},
  year={2020},
  publisher={Nature Publishing Group}
}


 @article{hicreg, title={In silico prediction of high-resolution hi-C interaction matrices}, volume={10}, DOI={10.1038/s41467-019-13423-8}, number={1}, journal={Nature Communications}, author={Zhang, Shilu and Chasman, Deborah and Knaack, Sara and Roy, Sushmita}, year={2019}} 


 @article{origami, title={Cell type-specific prediction of 3D chromatin architecture}, DOI={10.1101/2022.03.05.483136}, author={Tan, Jimin and Rodriguez-Hernaez, Javier and Sakellaropoulos, Theodore and Boccalatte, Francesco and Aifantis, Iannis and Skok, Jane and Fenyö, David and Xia, Bo and Tsirigos, Aristotelis}, journal={Nature Biotechnology}, year={2022}} 


@article{burgess2020chromosome,
  title={Chromosome structure at micro-scale},
  author={Burgess, Darren J},
  journal={Nature Reviews Genetics},
  volume={21},
  number={6},
  pages={337--337},
  year={2020},
  publisher={Nature Publishing Group}
}

@article{caesar,
  title={Connecting high-resolution 3D chromatin organization with epigenomics},
  author={Feng, Fan and Yao, Yuan and Wang, Xue Qing David and Zhang, Xiaotian and Liu, Jie},
  journal={Nature communications},
  volume={13},
  number={1},
  pages={1--10},
  year={2022},
  publisher={Nature Publishing Group}
}

@article{Murtaza2022.01.27.477975,
	author = {Murtaza, Ghulam and Jain, Atishay and Hughes, Madeline and Varatharajan, Thulasi and Singh, Ritambhara},
	title = {Investigating the performance of deep learning methods for Hi-C resolution improvement},
	elocation-id = {2022.01.27.477975},
	year = {2022},
	doi = {10.1101/2022.01.27.477975},
	publisher = {Cold Spring Harbor Laboratory},
	URL = {https://www.biorxiv.org/content/early/2022/08/05/2022.01.27.477975},
	journal = {bioRxiv}
}

@article{hicplus,
  title={Enhancing Hi-C data resolution with deep convolutional neural network HiCPlus},
  author={Zhang, Yan and An, Lin and Xu, Jie and Zhang, Bo and Zheng, W Jim and Hu, Ming and Tang, Jijun and Yue, Feng},
  journal={Nature communications},
  volume={9},
  number={1},
  pages={1--9},
  year={2018},
  publisher={Nature Publishing Group}
}

@article{HiCNN,
    author = {Liu, Tong and Wang, Zheng},
    title = "{HiCNN: a very deep convolutional neural network to better enhance the resolution of Hi-C data}",
    journal = {Bioinformatics},
    volume = {35},
    number = {21},
    pages = {4222-4228},
    year = {2019},
    month = {04},
    issn = {1367-4803},
    doi = {10.1093/bioinformatics/btz251}
}

@article{rao20143d,
  title={A 3D map of the human genome at kilobase resolution reveals principles of chromatin looping},
  author={Rao S, et al},
  journal={Cell},
  volume={159},
  number={7},
  pages={1665--1680},
  year={2014},
  publisher={Elsevier}
}

@article{krusche2019best,
  title={Best practices for benchmarking germline small-variant calls in human genomes},
  author={Krusche, Peter and Trigg, Len and Boutros, Paul C and Mason, Christopher E and De La Vega, Francisco M and Moore, Benjamin L and Gonzalez-Porta, Mar and Eberle, Michael A and Tezak, Zivana and Lababidi, Samir and others},
  journal={Nature biotechnology},
  volume={37},
  number={5},
  pages={555--560},
  year={2019},
  publisher={Nature Publishing Group}
}

@article{GraphNorm,
  doi = {10.48550/ARXIV.2009.03294},
  url = {https://arxiv.org/abs/2009.03294},
  author = {Cai, Tianle and Luo, Shengjie and Xu, Keyulu and He, Di and Liu, Tie-Yan and Wang, Liwei},
  title = {GraphNorm: A Principled Approach to Accelerating Graph Neural Network Training},
  publisher = {arXiv},
  year = {2020}
}


@article{BatchNorm,
  doi = {10.48550/ARXIV.1502.03167},
  url = {https://arxiv.org/abs/1502.03167},
  author = {Ioffe, Sergey and Szegedy, Christian},
  title = {Batch Normalization: Accelerating Deep Network Training by Reducing Internal Covariate Shift},
  publisher = {arXiv},
  year = {2015}
}

@article{TransformerConv,
  author = {Yunsheng Shi and Zhengjie Huang and Wenjin Wang and Hui Zhong and Shikun Feng and Yu Sun},
  title = {Masked Label Prediction: Unified Massage Passing Model for Semi-Supervised Classification},
  year = {2020},
  url = {https://arxiv.org/abs/2009.03509},
  journal = {arxiv}
}

@article{SSIM,
  author={Zhou Wang and Bovik, A.C. and Sheikh, H.R. and Simoncelli, E.P.},
  journal={IEEE Transactions on Image Processing}, 
  title={Image quality assessment: from error visibility to structural similarity}, 
  year={2004},
  volume={13},
  number={4},
  pages={600-612},
  doi={10.1109/TIP.2003.819861}
}
 @article{3Dmax, title={A maximum likelihood algorithm for reconstructing 3D structures of human chromosomes from chromosomal contact data}, volume={19}, DOI={10.1186/s12864-018-4546-8}, number={1}, journal={BMC Genomics}, author={Oluwadare, Oluwatosin and Zhang, Yuxiang and Cheng, Jianlin}, year={2018}} 
 

 @article{insulation-score, title={Condensin-driven remodelling of X chromosome topology during dosage compensation}, volume={523}, DOI={10.1038/nature14450}, number={7559}, journal={Nature}, author={Crane, Emily and Bian, Qian and McCord, Rachel Patton and Lajoie, Bryan R. and Wheeler, Bayly S. and Ralston, Edward J. and Uzawa, Satoru and Dekker, Job and Meyer, Barbara J.}, year={2015}, pages={240–244}}
 
 
  @article{genome-disco, title={Genomedisco: A concordance score for chromosome conformation capture experiments using random walks on contact map graphs}, volume={34}, DOI={10.1093/bioinformatics/bty164}, number={16}, journal={Bioinformatics}, author={Ursu, Oana and Boley, Nathan and Taranova, Maryna and Wang, Y X and Yardimci, Galip Gurkan and Stafford Noble, William and Kundaje, Anshul}, year={2018}, pages={2701–2707}} 

%  The authors mentioned here are almost, but not quite,
%  entirely unrelated to Matt Groening.

 @article{eigen-analysis, title={Reconstructing A/B compartments as revealed by hi-C using long-range correlations in epigenetic data}, volume={16}, DOI={10.1186/s13059-015-0741-y}, number={1}, journal={Genome Biology}, author={Fortin, Jean-Philippe and Hansen, Kasper D.}, year={2015}} 
 
  @article{hic-spector, title={Hic-Spector: A matrix library for spectral and reproducibility analysis of hi-C contact maps}, volume={33}, DOI={10.1093/bioinformatics/btx152}, number={14}, journal={Bioinformatics}, author={Yan, Koon-Kiu and Yardımcı, Galip Gürkan and Yan, Chengfei and Noble, William S and Gerstein, Mark}, year={2017}, pages={2199–2201}} 
  
   @article{hicrep, title={HICREP: Assessing the reproducibility of hi-C data using a stratum-adjusted correlation coefficient}, volume={27}, DOI={10.1101/gr.220640.117}, number={11}, journal={Genome Research}, author={Yang, Tao and Zhang, Feipeng and Yardımcı, Galip Gürkan and Song, Fan and Hardison, Ross C. and Noble, William Stafford and Yue, Feng and Li, Qunhua}, year={2017}, pages={1939–1949}} 
   
   
  @misc{bert,
  doi = {10.48550/ARXIV.1810.04805},
  
  url = {https://arxiv.org/abs/1810.04805},
  
  author = {Devlin, Jacob and Chang, Ming-Wei and Lee, Kenton and Toutanova, Kristina},
  
  keywords = {Computation and Language (cs.CL), FOS: Computer and information sciences, FOS: Computer and information sciences},
  
  title = {BERT: Pre-training of Deep Bidirectional Transformers for Language Understanding},
  
  publisher = {arXiv},
  
  year = {2018},
  
  copyright = {arXiv.org perpetual, non-exclusive license}
}

@misc{gcn,
  doi = {10.48550/ARXIV.1609.02907},
  
  url = {https://arxiv.org/abs/1609.02907},
  
  author = {Kipf, Thomas N. and Welling, Max},
  
  keywords = {Machine Learning (cs.LG), Machine Learning (stat.ML), FOS: Computer and information sciences, FOS: Computer and information sciences},
  
  title = {Semi-Supervised Classification with Graph Convolutional Networks},
  
  publisher = {arXiv},
  
  year = {2016},
  
  copyright = {arXiv.org perpetual, non-exclusive license}
}

@misc{graph-transformer,
  doi = {10.48550/ARXIV.2009.03509},
  
  url = {https://arxiv.org/abs/2009.03509},
  
  author = {Shi, Yunsheng and Huang, Zhengjie and Feng, Shikun and Zhong, Hui and Wang, Wenjin and Sun, Yu},
  
  keywords = {Machine Learning (cs.LG), Machine Learning (stat.ML), FOS: Computer and information sciences, FOS: Computer and information sciences},
  
  title = {Masked Label Prediction: Unified Message Passing Model for Semi-Supervised Classification},
  
  publisher = {arXiv},
  
  year = {2020},
  
  copyright = {arXiv.org perpetual, non-exclusive license}
}


@article{hicnn2,
    AUTHOR = {Liu, Tong and Wang, Zheng},
    TITLE = {HiCNN2: Enhancing the Resolution of Hi-C Data Using an Ensemble of Convolutional Neural Networks},
    JOURNAL = {Genes},
    VOLUME = {10},
    YEAR = {2019},
    NUMBER = {11},
    ARTICLE-NUMBER = {862},
    ISSN = {2073-4425},
    ABSTRACT = {We present a deep-learning package named HiCNN2 to learn the mapping between low-resolution and high-resolution Hi-C (a technique for capturing genome-wide chromatin interactions) data, which can enhance the resolution of Hi-C interaction matrices. The HiCNN2 package includes three methods each with a different deep learning architecture: HiCNN2-1 is based on one single convolutional neural network (ConvNet); HiCNN2-2 consists of an ensemble of two different ConvNets; and HiCNN2-3 is an ensemble of three different ConvNets. Our evaluation results indicate that HiCNN2-enhanced high-resolution Hi-C data achieve smaller mean squared error and higher Pearson&rsquo;s correlation coefficients with experimental high-resolution Hi-C data compared with existing methods HiCPlus and HiCNN. Moreover, all of the three HiCNN2 methods can recover more significant interactions detected by Fit-Hi-C compared to HiCPlus and HiCNN. Based on our evaluation results, we would recommend using HiCNN2-1 and HiCNN2-3 if recovering more significant interactions from Hi-C data is of interest, and HiCNN2-2 and HiCNN if the goal is to achieve higher reproducibility scores between the enhanced Hi-C matrix and the real high-resolution Hi-C matrix.},
    DOI = {10.3390/genes10110862}
}
@misc{vsdr,
  doi = {10.48550/ARXIV.1511.04587},
  
  url = {https://arxiv.org/abs/1511.04587},
  
  author = {Kim, Jiwon and Lee, Jung Kwon and Lee, Kyoung Mu},
  
  keywords = {Computer Vision and Pattern Recognition (cs.CV), Machine Learning (cs.LG), FOS: Computer and information sciences, FOS: Computer and information sciences},
  
  title = {Accurate Image Super-Resolution Using Very Deep Convolutional Networks},
  
  publisher = {arXiv},
  
  year = {2015},
  
  copyright = {arXiv.org perpetual, non-exclusive license}
}


@misc{resnet,
  title={Deep Residual Learning for Image Recognition}, 
  author={Kaiming He and Xiangyu Zhang and Shaoqing Ren and Jian Sun},
  year={2015},
  eprint={1512.03385},
  archivePrefix={arXiv},
  primaryClass={cs.CV}
}

@article {ABcompartments,
	author = {Lieberman-Aiden, Erez and van Berkum, Nynke L. and Williams, Louise and Imakaev, Maxim and Ragoczy, Tobias and Telling, Agnes and Amit, Ido and Lajoie, Bryan R. and Sabo, Peter J. and Dorschner, Michael O. and Sandstrom, Richard and Bernstein, Bradley and Bender, M. A. and Groudine, Mark and Gnirke, Andreas and Stamatoyannopoulos, John and Mirny, Leonid A. and Lander, Eric S. and Dekker, Job},
	title = {Comprehensive Mapping of Long-Range Interactions Reveals Folding Principles of the Human Genome},
	volume = {326},
	number = {5950},
	pages = {289--293},
	year = {2009},
	doi = {10.1126/science.1181369},
	publisher = {American Association for the Advancement of Science},
	abstract = {We describe Hi-C, a method that probes the three-dimensional architecture of whole genomes by coupling proximity-based ligation with massively parallel sequencing. We constructed spatial proximity maps of the human genome with Hi-C at a resolution of 1 megabase. These maps confirm the presence of chromosome territories and the spatial proximity of small, gene-rich chromosomes. We identified an additional level of genome organization that is characterized by the spatial segregation of open and closed chromatin to form two genome-wide compartments. At the megabase scale, the chromatin conformation is consistent with a fractal globule, a knot-free, polymer conformation that enables maximally dense packing while preserving the ability to easily fold and unfold any genomic locus. The fractal globule is distinct from the more commonly used globular equilibrium model. Our results demonstrate the power of Hi-C to map the dynamic conformations of whole genomes.},
	issn = {0036-8075},
	URL = {https://science.sciencemag.org/content/326/5950/289},
	eprint = {https://science.sciencemag.org/content/326/5950/289.full.pdf},
	journal = {Science}
}

 @article{tad-1, title={Topological domains in mammalian genomes identified by analysis of chromatin interactions}, volume={485}, DOI={10.1038/nature11082}, number={7398}, journal={Nature}, author={Dixon, Jesse R. and Selvaraj, Siddarth and Yue, Feng and Kim, Audrey and Li, Yan and Shen, Yin and Hu, Ming and Liu, Jun S. and Ren, Bing}, year={2012}, pages={376–380}} 
 
  @article{loops, title={A 3D Map of the Human Genome at Kilobase Resolution Reveals Principles of Chromatin Looping}, volume={159}, DOI={10.1016/j.cell.2014.11.021}, number={7}, journal={Cell}, author={Rao and et al.}, year={2014}, pages={1665–1680}
  } 
   @article{tm-score-analysis, title={TM-align: A protein structure alignment algorithm based on the TM-score}, volume={33}, DOI={10.1093/nar/gki524}, number={7}, journal={Nucleic Acids Research}, author={Zhang, Y.}, year={2005}, pages={2302–2309}} 
   
   
  @article{
rad21-loops,
author = {Elena M. Pugacheva  and Naoki Kubo  and Dmitri Loukinov  and Md Tajmul  and Sungyun Kang  and Alexander L. Kovalchuk  and Alexander V. Strunnikov  and Gabriel E. Zentner  and Bing Ren  and Victor V. Lobanenkov },
title = {CTCF mediates chromatin looping via N-terminal domain-dependent cohesin retention},
journal = {Proceedings of the National Academy of Sciences},
volume = {117},
number = {4},
pages = {2020-2031},
year = {2020},
doi = {10.1073/pnas.1911708117},
abstract = {The DNA-binding protein CCCTC-binding factor (CTCF) and the cohesin complex function together to shape chromatin architecture in mammalian cells, but the molecular details of this process remain unclear. Here, we demonstrate that a 79-aa region within the CTCF N terminus is essential for cohesin positioning at CTCF binding sites and chromatin loop formation. However, the N terminus of CTCF fused to artificial zinc fingers was not sufficient to redirect cohesin to non-CTCF binding sites, indicating a lack of an autonomously functioning domain in CTCF responsible for cohesin positioning. BORIS (CTCFL), a germline-specific paralog of CTCF, was unable to anchor cohesin to CTCF DNA binding sites. Furthermore, CTCF–BORIS chimeric constructs provided evidence that, besides the N terminus of CTCF, the first two CTCF zinc fingers, and likely the 3D geometry of CTCF–DNA complexes, are also involved in cohesin retention. Based on this knowledge, we were able to convert BORIS into CTCF with respect to cohesin positioning, thus providing additional molecular details of the ability of CTCF to retain cohesin. Taken together, our data provide insight into the process by which DNA-bound CTCF constrains cohesin movement to shape spatiotemporal genome organization.}}


@misc{srcnn,
  doi = {10.48550/ARXIV.1501.00092},
  
  url = {https://arxiv.org/abs/1501.00092},
  
  author = {Dong, Chao and Loy, Chen Change and He, Kaiming and Tang, Xiaoou},
  
  keywords = {Computer Vision and Pattern Recognition (cs.CV), Neural and Evolutionary Computing (cs.NE), FOS: Computer and information sciences, FOS: Computer and information sciences, I.4.5; I.2.6},
  
  title = {Image Super-Resolution Using Deep Convolutional Networks},
  
  publisher = {arXiv},
  
  year = {2015},
  
  copyright = {arXiv.org perpetual, non-exclusive license}
}
@misc{gan,
  doi = {10.48550/ARXIV.1406.2661},
  
  url = {https://arxiv.org/abs/1406.2661},
  
  author = {Goodfellow, Ian J. and Pouget-Abadie, Jean and Mirza, Mehdi and Xu, Bing and Warde-Farley, David and Ozair, Sherjil and Courville, Aaron and Bengio, Yoshua},
  
  keywords = {Machine Learning (stat.ML), Machine Learning (cs.LG), FOS: Computer and information sciences, FOS: Computer and information sciences},
  
  title = {Generative Adversarial Networks},
  
  publisher = {arXiv},
  
  year = {2014},
  
  copyright = {arXiv.org perpetual, non-exclusive license}
}


@misc{perceptual-loss,
  doi = {10.48550/ARXIV.1603.08155},
  
  url = {https://arxiv.org/abs/1603.08155},
  
  author = {Johnson, Justin and Alahi, Alexandre and Fei-Fei, Li},
  
  keywords = {Computer Vision and Pattern Recognition (cs.CV), Machine Learning (cs.LG), FOS: Computer and information sciences, FOS: Computer and information sciences},
  
  title = {Perceptual Losses for Real-Time Style Transfer and Super-Resolution},
  
  publisher = {arXiv},
  
  year = {2016},
  
  copyright = {arXiv.org perpetual, non-exclusive license}
}


@misc{tv-loss,
  doi = {10.48550/ARXIV.1605.01368},
  
  url = {https://arxiv.org/abs/1605.01368},
  
  author = {Javanmardi, Mehran and Sajjadi, Mehdi and Liu, Ting and Tasdizen, Tolga},
  
  keywords = {Computer Vision and Pattern Recognition (cs.CV), FOS: Computer and information sciences, FOS: Computer and information sciences},
  
  title = {Unsupervised Total Variation Loss for Semi-supervised Deep Learning of Semantic Segmentation},
  
  publisher = {arXiv},
  
  year = {2016},
  
  copyright = {arXiv.org perpetual, non-exclusive license}
}
@misc{kipf-gae,
  doi = {10.48550/ARXIV.1611.07308},
  
  url = {https://arxiv.org/abs/1611.07308},
  
  author = {Kipf, Thomas N. and Welling, Max},
  
  keywords = {Machine Learning (stat.ML), Machine Learning (cs.LG), FOS: Computer and information sciences, FOS: Computer and information sciences},
  
  title = {Variational Graph Auto-Encoders},
  
  publisher = {arXiv},
  
  year = {2016},
  
  copyright = {arXiv.org perpetual, non-exclusive license}
}


@misc{complex-loss,
  doi = {10.48550/ARXIV.2010.16402},
  
  url = {https://arxiv.org/abs/2010.16402},
  
  author = {Kornblith, Simon and Chen, Ting and Lee, Honglak and Norouzi, Mohammad},
  
  keywords = {Computer Vision and Pattern Recognition (cs.CV), Machine Learning (cs.LG), FOS: Computer and information sciences, FOS: Computer and information sciences},
  
  title = {Why Do Better Loss Functions Lead to Less Transferable Features?},
  
  publisher = {arXiv},
  
  year = {2020},
  
  copyright = {arXiv.org perpetual, non-exclusive license}
}

 @article{hic-similarity, title={Measuring the reproducibility and quality of hi-C data}, volume={20}, DOI={10.1186/s13059-019-1658-7}, number={1}, journal={Genome Biology}, author={Yardımcı, Galip Gürkan and Ozadam, Hakan and Sauria, Michael E. and Ursu, Oana and Yan, Koon-Kiu and Yang, Tao and Chakraborty, Abhijit and Kaul, Arya and Lajoie, Bryan R. and Song, Fan and et al.}, year={2019}} 
 
 
 
 @misc{laplacian-pe,
  doi = {10.48550/ARXIV.2003.00982},
  
  url = {https://arxiv.org/abs/2003.00982},
  
  author = {Dwivedi, Vijay Prakash and Joshi, Chaitanya K. and Luu, Anh Tuan and Laurent, Thomas and Bengio, Yoshua and Bresson, Xavier},
  
  keywords = {Machine Learning (cs.LG), Machine Learning (stat.ML), FOS: Computer and information sciences, FOS: Computer and information sciences},
  
  title = {Benchmarking Graph Neural Networks},
  
  publisher = {arXiv},
  
  year = {2020},
  
  copyright = {arXiv.org perpetual, non-exclusive license}
}


 @article{avocado, title={Avocado: A multi-scale deep tensor factorization method learns a latent representation of the human epigenome}, volume={21}, DOI={10.1186/s13059-020-01977-6}, number={1}, journal={Genome Biology}, author={Schreiber, Jacob and Durham, Timothy and Bilmes, Jeffrey and Noble, William Stafford}, year={2020}} 
 
 
 
 
  @article{encode, title={New Developments on the encyclopedia of DNA elements (encode) Data Portal}, volume={48}, DOI={10.1093/nar/gkz1062}, number={D1}, journal={Nucleic Acids Research}, author={Luo, Yunhai and Hitz, Benjamin C and Gabdank, Idan and Hilton, Jason A and Kagda, Meenakshi S and Lam, Bonita and Myers, Zachary and Sud, Paul and Jou, Jennifer and Lin, Khine and et al.}, year={2019}} 
  
  
  
   @article{grinch, title={Grinch: Simultaneous smoothing and detection of topological units of genome organization from sparse chromatin contact count matrices with matrix factorization}, volume={22}, DOI={10.1186/s13059-021-02378-z}, number={1}, journal={Genome Biology}, author={Lee, Da-Inn and Roy, Sushmita}, year={2021}} 
   
   
   @article{deDoc, title={Decoding topologically associating domains with ultra-low Resolution Hi-C data by graph structural entropy}, volume={9}, DOI={10.1038/s41467-018-05691-7}, number={1}, journal={Nature Communications}, author={Li, Angsheng and Yin, Xianchen and Xu, Bingxiang and Wang, Danyang and Han, Jimin and Wei, Yi and Deng, Yun and Xiong, Ying and Zhang, Zhihua}, year={2018}} 
   
    @article{arboretum, title={A multi-task graph-clustering approach for chromosome conformation capture data sets identifies conserved modules of chromosomal interactions}, volume={17}, DOI={10.1186/s13059-016-0962-8}, number={1}, journal={Genome Biology}, author={Fotuhi Siahpirani, Alireza and Ay, Ferhat and Roy, Sushmita}, year={2016}}
    
    
     @article{sci, title={Graph embedding and unsupervised learning predict genomic sub-compartments from HIC chromatin interaction data}, volume={11}, DOI={10.1038/s41467-020-14974-x}, number={1}, journal={Nature Communications}, author={Ashoor, Haitham and Chen, Xiaowen and Rosikiewicz, Wojciech and Wang, Jiahui and Cheng, Albert and Wang, Ping and Ruan, Yijun and Li, Sheng}, year={2020}} 
     
     
@misc{gaussian-mixture-models,
  doi = {10.48550/ARXIV.1611.08402},
  
  url = {https://arxiv.org/abs/1611.08402},
  
  author = {Monti, Federico and Boscaini, Davide and Masci, Jonathan and Rodolà, Emanuele and Svoboda, Jan and Bronstein, Michael M.},
  
  keywords = {Computer Vision and Pattern Recognition (cs.CV), FOS: Computer and information sciences, FOS: Computer and information sciences},
  
  title = {Geometric deep learning on graphs and manifolds using mixture model CNNs},
  
  publisher = {arXiv},
  
  year = {2016},
  
  copyright = {arXiv.org perpetual, non-exclusive license}
}

@article{moore2020expanded,
  title={Expanded encyclopaedias of DNA elements in the human and mouse genomes},
  author={Moore, Jill E and Purcaro, Michael J and Pratt, Henry E and Epstein, Charles B and Shoresh, Noam and Adrian, Jessika and Kawli, Trupti and Davis, Carrie A and Dobin, Alexander and Kaul, Rajinder and others},
  journal={Nature},
  volume={583},
  number={7818},
  pages={699--710},
  year={2020},
  publisher={Nature Publishing Group}
}

 @article{geo-ncbi, title={NCBI GEO: Archive for functional genomics data sets—update}, volume={41}, DOI={10.1093/nar/gks1193}, number={D1}, journal={Nucleic Acids Research}, author={Barrett, Tanya and Wilhite, Stephen E. and Ledoux, Pierre and Evangelista, Carlos and Kim, Irene F. and Tomashevsky, Maxim and Marshall, Kimberly A. and Phillippy, Katherine H. and Sherman, Patti M. and Holko, Michelle and et al.}, year={2012}}
 
 
  @article{gene-expression-structure, title={In the loop: Promoter–enhancer interactions and bioinformatics}, DOI={10.1093/bib/bbv097}, journal={Briefings in Bioinformatics}, author={Mora, Antonio and Sandve, Geir Kjetil and Gabrielsen, Odd Stokke and Eskeland, Ragnhild}, year={2015}} 
  
  
 @article{kleinjan2001aniridia,
  title={Aniridia-associated translocations, DNase hypersensitivity, sequence comparison and transgenic analysis redefine the functional domain of PAX6},
  author={Kleinjan, Dirk A and Seawright, Anne and Schedl, Andreas and Quinlan, Roy A and Danes, Sarah and van Heyningen, Veronica},
  journal={Human molecular genetics},
  volume={10},
  number={19},
  pages={2049--2059},
  year={2001},
  publisher={Oxford University Press}
}


@article{lauderdale20003,
  title={3' deletions cause aniridia by preventing PAX6 gene expression},
  author={Lauderdale, James D and Wilensky, Jonathan S and Oliver, Edward R and Walton, David S and Glaser, Tom},
  journal={Proceedings of the National Academy of Sciences},
  volume={97},
  number={25},
  pages={13755--13759},
  year={2000},
  publisher={National Acad Sciences}
}

@article{fantes1995aniridia,
  title={Aniridia-associated cytogenetic rearrangements suggest that a position effect may cause the mutant phenotype},
  author={Fantes, Judy and Redeker, Bert and Breen, Matthew and Boyle, Shelagh and Brown, John and Fletcher, Judy and Jones, Sinead and Bickmore, Wendy and Fukushima, Yoshimitsu and Mannens, Marcel and others},
  journal={Human molecular genetics},
  volume={4},
  number={3},
  pages={415--422},
  year={1995},
  publisher={Oxford University Press}
}

 @article{leslie-gnn-gene-prediction, title={Chromatin interaction–aware gene regulatory modeling with graph attention networks}, DOI={10.1101/gr.275870.121}, journal={Genome Research}, author={Karbalayghareh, Alireza and Sahin, Merve and Leslie, Christina S.}, year={2022}} 
 
 
 @article{jeremy-gnn-gene-prediction, title={Graph embedding and unsupervised learning predict genomic sub-compartments from HIC chromatin interaction data}, volume={11}, DOI={10.1038/s41467-020-14974-x}, number={1}, journal={Nature Communications}, author={Ashoor, Haitham and Chen, Xiaowen and Rosikiewicz, Wojciech and Wang, Jiahui and Cheng, Albert and Wang, Ping and Ruan, Yijun and Li, Sheng}, year={2020}} 
 
 
 
  @article{chromatin-state-gnn, title={Graph convolutional networks for epigenetic state prediction using both sequence and 3D genome data}, volume={36}, DOI={10.1093/bioinformatics/btaa793}, number={Supplement_2}, journal={Bioinformatics}, author={Lanchantin, Jack and Qi, Yanjun}, year={2020}, pages={i659–i667}} 


@misc{graph-diffusion,
  doi = {10.48550/ARXIV.1611.08402},
  
  url = {https://arxiv.org/abs/1611.08402},
  
  author = {Monti, Federico and Boscaini, Davide and Masci, Jonathan and Rodolà, Emanuele and Svoboda, Jan and Bronstein, Michael M.},
  
  keywords = {Computer Vision and Pattern Recognition (cs.CV), FOS: Computer and information sciences, FOS: Computer and information sciences},
  
  title = {Geometric deep learning on graphs and manifolds using mixture model CNNs},
  
  publisher = {arXiv},
  
  year = {2016},
  
  copyright = {arXiv.org perpetual, non-exclusive license}
}


@article{chromosight,
  title={Computer vision for pattern detection in chromosome contact maps},
  author={Matthey-Doret, Cyril and Baudry, Lyam and Breuer, Axel and Montagne, R{\'e}mi and Guiglielmoni, Nad{\`e}ge and Scolari, Vittore and Jean, Etienne and Campeas, Arnaud and Chanut, Philippe Henri and Oriol, Edgar and others},
  journal={Nature communications},
  volume={11},
  year={2020},
  publisher={Nature Publishing Group}
}

@article{epiphany, title={Epiphany: Predicting hi-C contact maps from 1D epigenomic signals}, volume={24}, DOI={10.1186/s13059-023-02934-9}, number={1}, journal={Genome Biology}, author={Yang, Rui and Das, Arnav and Gao, Vianne R. and Karbalayghareh, Alireza and Noble, William S. and Bilmes, Jeffery A. and Leslie, Christina S.}, year={2023}} 


@article{chromafold, DOI={10.1101/2023.07.27.550836}, title={Chromafold predicts the 3D contact map from single-cell chromatin accessibility}, author={Gao, Vianne R. and Yang, Rui and Das, Arnav and Luo, Renhe and Luo, Hanzhi and McNally, Dylan R. and Karagiannidis, Ioannis and Rivas, Martin A. and Wang, Zhong-Min and Barisic, Darko and et al.}, journal={bioRxiv}, year={2023}} 


@article{fimo, title={FIMO: Scanning for occurrences of a given motif}, volume={27}, DOI={10.1093/bioinformatics/btr064}, number={7}, journal={Bioinformatics}, author={Grant, Charles E. and Bailey, Timothy L. and Noble, William Stafford}, year={2011}, pages={1017–1018}} 

@article{ctcf-r-package, title={CTCF: An R/bioconductor data package of human and mouse CTCF binding sites}, volume={2}, DOI={10.1093/bioadv/vbac097}, number={1}, journal={Bioinformatics Advances}, author={Dozmorov, Mikhail G and Mu, Wancen and Davis, Eric S and Lee, Stuart and Triche, Timothy J and Phanstiel, Douglas H and Love, Michael I}, year={2022}} 

@article{jaspar, title={Jaspar 2022: The 9th release of the open-access database of transcription factor binding profiles}, volume={50}, DOI={10.1093/nar/gkab1113}, number={D1}, journal={Nucleic Acids Research}, author={Castro-Mondragon, Jaime A and Riudavets-Puig, Rafael and Rauluseviciute, Ieva and Berhanu Lemma, Roza and Turchi, Laura and Blanc-Mathieu, Romain and Lucas, Jeremy and Boddie, Paul and Khan, Aziz and Manosalva Pérez, Nicolás and et al.}, year={2021}} 


@article{genome-structure-evolution, title={Allelic reprogramming of 3D chromatin architecture during early mammalian development}, volume={547}, DOI={10.1038/nature23263}, number={7662}, journal={Nature}, author={Du, Zhenhai and Zheng, Hui and Huang, Bo and Ma, Rui and Wu, Jingyi and Zhang, Xianglin and He, Jing and Xiang, Yunlong and Wang, Qiujun and Li, Yuanyuan and et al.}, year={2017}, pages={232–235}} 

@article{hires, title={Linking genome structures to functions by simultaneous single-cell hi-C and RNA-seq}, volume={380}, DOI={10.1126/science.adg3797}, number={6649}, journal={Science}, author={Liu, Zhiyuan and Chen, Yujie and Xia, Qimin and Liu, Menghan and Xu, Heming and Chi, Yi and Deng, Yujing and Xing, Dong}, year={2023}, pages={1070–1076}} 


@misc{pycoMeth, title={pycometh: V0.4.25}, url={https://doi.org/10.5281/zenodo.3629254}, journal={Zenodo}, publisher={Zenodo}, author={Leger, Adrien}, year={2020}, month={Oct}} 


@article{metacells, title={MetaCell: Analysis of single-cell RNA-seq data using K-NN graph partitions}, volume={20}, DOI={10.1186/s13059-019-1812-2}, number={1}, journal={Genome Biology}, author={Baran, Yael and Bercovich, Akhiad and Sebe-Pedros, Arnau and Lubling, Yaniv and Giladi, Amir and Chomsky, Elad and Meir, Zohar and Hoichman, Michael and Lifshitz, Aviezer and Tanay, Amos}, year={2019}} 


@article{cooler,
    author = {Abdennur, Nezar and Mirny, Leonid A},
    title = "{Cooler: scalable storage for Hi-C data and other genomically labeled arrays}",
    journal={Bioinformatics},
    volume={36},
    number={1},
    pages={311--316},
    year={2020},
    doi = {10.1093/bioinformatics/btz540},
    url = {https://doi.org/10.1093/bioinformatics/btz540},
}


@misc{gatv2, title={How attentive are graph attention networks?}, url={https://arxiv.org/abs/2105.14491}, journal={arXiv.org}, author={Brody, Shaked and Alon, Uri and Yahav, Eran}, year={2022}, month={Jan}} 

@misc{oversquashing, title={Understanding over-squashing and bottlenecks on graphs via curvature}, url={https://arxiv.org/abs/2111.14522}, journal={arXiv.org}, author={Topping, Jake and Di Giovanni, Francesco and Chamberlain, Benjamin Paul and Dong, Xiaowen and Bronstein, Michael M.}, year={2022}, month={Nov}} 

@misc{oversmoothing, title={A survey on oversmoothing in Graph Neural Networks}, url={https://arxiv.org/abs/2303.10993}, journal={arXiv.org}, author={Rusch, T. Konstantin and Bronstein, Michael M. and Mishra, Siddhartha}, year={2023}, month={Mar}} 


@misc{gpsconv, title={Recipe for a general, powerful, scalable graph Transformer}, url={https://arxiv.org/abs/2205.12454}, journal={arXiv.org}, author={Rampášek, Ladislav and Galkin, Mikhail and Dwivedi, Vijay Prakash and Luu, Anh Tuan and Wolf, Guy and Beaini, Dominique}, year={2023}, month={Jan}} 


@article{ctcf-and-cpg, title={CTCF: The protein, the binding partners, the binding sites and their chromatin loops}, volume={368}, DOI={10.1098/rstb.2012.0369}, number={1620}, journal={Philosophical Transactions of the Royal Society B: Biological Sciences}, author={Holwerda, Sjoerd Johannes and de Laat, Wouter}, year={2013}, pages={20120369}} 


@misc{gage-seq, title={Concurrent profiling of multiscale 3D genome organization and gene expression in single mammalian cells}, url={https://www.biorxiv.org/content/10.1101/2023.07.20.549578v1}, journal={bioRxiv}, publisher={Cold Spring Harbor Laboratory}, author={Zhou, Tianming and Zhang, Ruochi and Jia, Deyong and Doty, Raymond T. and Munday, Adam D. and Gao, Daniel and Xin, Li and Abkowitz, Janis L. and Duan, Zhijun and Ma, Jian}, year={2023}, month={Jan}} 


@article{gene-density, title={Common themes and cell type specific variations of higher order chromatin arrangements in the mouse}, volume={6}, DOI={10.1186/1471-2121-6-44}, number={1}, journal={BMC Cell Biology}, author={Mayer, Robert and Brero, Alessandro and von Hase, Johann and Schroeder, Timm and Cremer, Thomas and Dietzel, Steffen}, year={2005}} 


@article{atac-seq, title={ATAC‐Seq: A method for assaying chromatin accessibility genome‐wide}, volume={109}, DOI={10.1002/0471142727.mb2129s109}, number={1}, journal={Current Protocols in Molecular Biology}, author={Buenrostro, Jason D. and Wu, Beijing and Chang, Howard Y. and Greenleaf, William J.}, year={2015}} 

@article{scatac-seq, title={Single-cell chromatin accessibility reveals principles of regulatory variation}, volume={523}, DOI={10.1038/nature14590}, number={7561}, journal={Nature}, author={Buenrostro, Jason D. and Wu, Beijing and Litzenburger, Ulrike M. and Ruff, Dave and Gonzales, Michael L. and Snyder, Michael P. and Chang, Howard Y. and Greenleaf, William J.}, year={2015}, pages={486–490}} 

@article{microc, title={Mapping mammalian 3D genomes by Micro-C}, DOI={10.1007/978-1-0716-2497-5_4}, journal={Spatial Genome Organization}, author={Slobodyanyuk, Elena and Cattoglio, Claudia and Hsieh, Tsung-Han S.}, year={2022}, pages={51–71}} 

@article{chia-pet, title={Chromatin interaction analysis with paired-end tag (chia-PET) sequencing technology and Application}, volume={15}, DOI={10.1186/1471-2164-15-s12-s11}, number={S12}, journal={BMC Genomics}, author={Li, Guoliang and Cai, Liuyang and Chang, Huidan and Hong, Ping and Zhou, Qiangwei and Kulakova, Ekaterina V and Kolchanov, Nikolay A and Ruan, Yijun}, year={2014}} 

@article{scHi-C, title={3D structures of individual mammalian genomes studied by single-cell hi-C}, volume={544}, DOI={10.1038/nature21429}, number={7648}, journal={Nature}, author={Stevens, Tim J. and Lando, David and Basu, Srinjan and Atkinson, Liam P. and Cao, Yang and Lee, Steven F. and Leeb, Martin and Wohlfahrt, Kai J. and Boucher, Wayne and O’Shaughnessy-Kirwan, Aoife and et al.}, year={2017}, pages={59–64}} 


@article{schic-limitations-strengths, title={Single-Cell hi-C data analysis: Safety in numbers}, volume={22}, DOI={10.1093/bib/bbab316}, number={6}, journal={Briefings in Bioinformatics}, author={Galitsyna, Aleksandra A and Gelfand, Mikhail S}, year={2021}} 

@article{thunder, title={Thunder: A reference-free deconvolution method to infer cell type proportions from bulk hi-C data}, volume={18}, DOI={10.1371/journal.pgen.1010102}, number={3}, journal={PLOS Genetics}, author={Rowland, Bryce and Huh, Ruth and Hou, Zoey and Crowley, Cheynna and Wen, Jia and Shen, Yin and Hu, Ming and Giusti-Rodríguez, Paola and Sullivan, Patrick F. and Li, Yun}, year={2022}} 

@article{decooc, title={Decooc deconvoluted hi‐c map characterizes the chromatin architecture of cells in physiologically distinctive tissues}, volume={10}, DOI={10.1002/advs.202301058}, number={27}, journal={Advanced Science}, author={Wang, Junmei and Lu, Lu and Zheng, Shiqi and Wang, Danyang and Jin, Long and Zhang, Qing and Li, Mingzhou and Zhang, Zhihua}, year={2023}} 


@article{significant-chromatin-reorganization, title={Chromatin architecture reorganization during stem cell differentiation}, volume={518}, DOI={10.1038/nature14222}, number={7539}, journal={Nature}, author={Dixon, Jesse R. and Jung, Inkyung and Selvaraj, Siddarth and Shen, Yin and Antosiewicz-Bourget, Jessica E. and Lee, Ah Young and Ye, Zhen and Kim, Audrey and Rajagopal, Nisha and Xie, Wei and et al.}, year={2015}, pages={331–336}} 


@article{more-material-required, title={Chromatin conformation analysis of primary patient tissue using a low input hi-C method}, volume={9}, DOI={10.1038/s41467-018-06961-0}, number={1}, journal={Nature Communications}, author={Díaz, Noelia and Kruse, Kai and Erdmann, Tabea and Staiger, Annette M. and Ott, German and Lenz, Georg and Vaquerizas, Juan M.}, year={2018}, month={Nov}} 

@article{lineage-specific-differentiation, title={Dynamics of the 4D genome during in vivo lineage specification and differentiation}, volume={11}, DOI={10.1038/s41467-020-16598-7}, number={1}, journal={Nature Communications}, author={Oudelaar, A. Marieke and Beagrie, Robert A. and Gosden, Matthew and de Ornellas, Sara and Georgiades, Emily and Kerry, Jon and Hidalgo, Daniel and Carrelha, Joana and Shivalingam, Arun and El-Sagheer, Afaf H. and et al.}, year={2020}, month={Jun}} 
